# Supplementary material for: Association of Domain-Specific Physical Activities with Non-Alcoholic Fatty Liver Disease in Workers: A Focus on Gender Differences
Source: Metabolites. 2026 Jun 28;16(7):454. doi: 10.3390/metabo16070454 (PMC13413609; doi:10.3390/metabo16070454)
Supplement: Supplementary file 1 [file metabolites-16-00454-s001.zip]

Archive with 1 entries (1 files):
- metabolites-4315302-supplementary.pdf
